# Supplementary material for: Aedes aegypti Strain Subjected to Long-Term Exposure to Bacillus thuringiensis svar. israelensis Larvicides Displays an Altered Transcriptional Response to Zika Virus Infection
Source: Viruses. 2022 Dec 27;15(1):72. doi: 10.3390/v15010072 (PMC9866606; doi:10.3390/v15010072)
Supplement: Supplementary file 1 [file viruses-15-00072-s001.zip]

Archive with 1 entries (1 files):
- viruses-2052671-supplementary.pdf
